# Supplementary material for: Decoding Genomic Diversity to Guide Tumor Lesion‐Specific Treatment of Multifocal Hepatocellular Carcinoma
Source: Cancer Med. 2025 Mar 27;14(7):e70814. doi: 10.1002/cam4.70814 (PMC11947740; doi:10.1002/cam4.70814)
Supplement: Supplementary file 1 — Table S1. [file CAM4-14-e70814-s001.xlsx]

## Sheet: Sheet1
Supplementary Table 1. Genes list in HCC panel
Genes list of 72 SMGs (285,470 bp, 2,842 primer pairs, Target cover rates; 93.8% )
Signaling pathway	Genes
Chromatin remodeling	ARID1B	ARID1A	ARID2	BRD7	SMARCA4	SMARCA2	SRCAP	SETDB1	KDM6A	KMT2B	PBRM1	DPF1
Cell cycle	TP53	ATM	CDKN2A	CDKN1A	CCND1	RPS6KA3	RB1	CDKN2B	NDRG2
Transcription	MEN1	IRF2	HNF1A	RUNX1T1	RNF4	TCF7L2	HNF4A
Wnt/β-catenin	CTNNB1	AXIN1	APC	NCOR1	FGF19	CTNND1
PI3K/AKT/mTOR	PIK3CA	PTEN	INPP4B	TSC1	TSC2
RAS/ MAPK	NF1	KRAS	MAP2K3
KEAP1/ NRF2	KEAP1	NFE2L2
Others	ADH1B	ALB	CYP2E1	G6PC	IDH1	IDH2	PLEKHA5	AQP7	CACNA1C	HAVCR1	KCNJ16	GNAS
	PEX5L	HNRNPA2B1	HNRNPC	LPHN3	PCDH15	FCRL1	IL6ST	BAP1	ACVR2A	NRXN1	RPL22	CTSB
	TMEM99	GALNT11	SYBU	NCALD
SMG, significantly mutated genes
