# Supplementary material for: Decoding Genomic Diversity to Guide Tumor Lesion‐Specific Treatment of Multifocal Hepatocellular Carcinoma
Source: Cancer Med. 2025 Mar 27;14(7):e70814. doi: 10.1002/cam4.70814 (PMC11947740; doi:10.1002/cam4.70814)
Supplement: Supplementary file 3 — Table S3. [file CAM4-14-e70814-s004.xlsx]

## Sheet: coverage data
	Supplementary Table 3. Sequence metrics in all HCC samples
	Patients No.	Tumor No.	Coverage	Uniformity (%)
	1	1	1663	95.55
		2	1522	94.16
	2	1	944.9	97.26
		2	2223	95.69
		3	929.8	96.84
		4	1456	96.12
	3	1	1263	95.1
		2	1100	95.1
		3	1400	93.35
	4	1	1742	72.79
		2	1594	82.4
	5	1	1725	77.04
		2	1316	74.91
	6	1	1626	94.36
		2	1439	95.24
	7	1	1207	91.73
		2	1529	91.44
		3	1176	92.57
		4	1043	90.03
		5	1096	90.95
		6	1344	91.09
		7	1094	93.88
	8	1	1402	91.63
		2	1107	94.47
		3	1325	93.18
	9	1	1183	90.4
		2	1233	93.14
	10	1	1411	91.63
		2	914	92.59
	11	1	1480	92.49
		2	1307	91.1
	12	1	1179	91.09
		2	1412	91.55
	13	1	1639	79.83
		2	1562	93.5
	14	1	1899	92.4
		2	1603	87.3
	15	1	885	96.73
		2	1743	90.11
	16	1	1757	92.43
		2	1419	96.4
	17	1	1343	95.97
		2	1827	75.46
	18	1	418.8	79.03
		2	583.2	97.29
		3	1529	90
	19	1	1428	97.14
		2	1457	93.15
	20	1	1465	86.36
		2	1271	91.54
	21	1	867.4	89.41
		2	1450	92.29
	22	1	1916	94.02
		2	2055	94.73
		3	1048	96.35
		4	608.1	96.47
		5	1787	93.06
		6	1359	90.26
	23	1	2360	91.62
		2	2020	87.33
		3	1140	90.74
		4	1367	89.11
	24	1	1454	91.77
		2	1883	95.88
		3	1125	96.67
	25	1	345.6	97.19
		2	1266	96.91
		3	341.5	95.5
		4	1368	74.25
	26	1	2040	96.66
		2	1364	83.42
		3	1238	79.39
		4	1090	71.11
		5	1258	71.77
	27	1	978.9	96.91
		2	1177	95.5
		3	1383	74.25
	28	1	1437	96.66
		2	1297	83.42
		3	1406	79.39
	29	1	1434	71.11
		2	1702	71.77
		3	1379	91.1
	30	1	1534	71.11
		2	1404	71.77
		3	1360	90.09
		4	1518	91.77
	31	1	1189	90.95
		2	1635	94.14
		3	1218	91.47
		4	1419	92.98
	32	1	2038	72.65
		2	807	80.3
		3	804.9	68.12
		4	712.8	78.23
	33	1	1424	81.96
		2	417.4	80.89
	34	1	1525	50.31
		2	1795	55.33
	35	1	2655	91.89
		2	2070	85.67
	36	1	1675	88.84
		2	1203	91.04
		3	1270	90.56
	37	1	1422	92.81
		2	1651	92.63
		3	2464	92.57
	38	1	2958	90.71
		2	1710	85.46
		3	3430	90.94
	39	1	1351	92.61
		2	1307	90.41
	40	1	3051	88.23
		2	1673	96.31
	41	1	1240	95.69
		2	1161	93.02
	42	1	768.3	95.13
		2	1215	92.29
	43	1	2053	58.39
		2	1316	92.25
	44	1	1833	92.84
		2	1749	89.22
	45	1	1594	89.22
		2	1340	94.66
	46	1	1596	92.93
		2	1496	92.64
		3	327.8	92.71
	47	1	1492	92.23
		2	1309	92.44
	48	1	1370	93.83
		2	1301	90.23
	49	1	1420	92.65
		2	1370	91.14
	50	1	1307	93.35
		2	1038	92.27
		3	1382	88.66
	51	1	1054	92.26
		2	1372	92.08
	52	1	1287	92.3
		2	1247	91.95
	53	1	1309	93.34
		2	1316	92.16
		3	1248	93.31
		4	1846	87.56
	54	1	1297	89.25
		2	1611	96.01
	55	1	1878	95.89
		2	1825	96.39
	56	1	668.9	94.52
		2	520.7	93.52
		3	583.7	94.52
	57	1	1435	78.04
		2	1914	92.12
	58	1	1431	76.86
		2	3314	95.56
		3	4713	96.53
	59	1	1293	91.39
		2	1406	78.33
	60	1	1690	94.85
		2	1359	90.92
	61	1	1634	83.37
		2	1811	89.88
		3	1404	95.35
		4	1509	94.82
	62	1	2169	92.88
		2	1970	93.68
		3	1007	90.19
		4	2158	95.97
	63	1	1461	74.24
		2	1476	87.02
		3	1724	91.29
		4	1351	97.15
		5	2470	98.32
		6	1409	92.67
		7	1459	90.51
	64	1	1311	91.99
		2	1274	90.96
		3	1540	91.43
		4	1432	92.74
		5	1563	91.29
	65	1	1597	92.95
		2	1483	95.92
		3	1061	95.5
	66	1	1552	84.01
		2	1115	95.39
		3	1126	96.25
	67	1	1342	79.81
		2	1283	96.1
		3	1230	91.86
	68	1	1329	93.09
		2	1229	89.86
		3	1154	91.15
		4	1407	89.95
